# Supplementary material for: Improved methods for total and chloroplast protein extraction from Cajanus species for two-dimensional gel electrophoresis and mass spectrometry
Source: PLoS One. 2024 Aug 15;19(8):e0308909. doi: 10.1371/journal.pone.0308909 (PMC11326652; doi:10.1371/journal.pone.0308909)
Supplement: S1 Data — (XLSX) [file pone.0308909.s003.xlsx]

## Sheet: Fig 3&4 Raw data
Ferricyanide photo reduction assay to analyse the quality of isolated intact chloroplast.
Rate of decrease in absorbance (A410) per unit time measured without osmotic shock
Time (min)	Avg Absorbance					Fig 3A				Fig 3B
2	1.06
4	1.055		Fig 3A
6	1.047
Rate of decrease in absorbance (A410) per unit time measured with osmotic shock
Time (min)	Avg Absorbance
2	2.283
4	2.113		Fig 3B
6	2.042
	Fig 4A
Catalase assay for determining the purity of chloroplast protein (Cajanus cajan)
Time	R1	R2	Chloroplast protein	SD	R1	R2	Total protein	SD
1	1.7892	1.8794	1.8343	0.063781	1.6296	2.0076	1.8186	0.267286
2	1.7659	1.6479	1.7069	0.0834386	1.4729	1.7556	1.61425	0.199899
3	1.6661	1.7397	1.7029	0.0520431	1.1497	1.6088	1.37925	0.324633
4	1.5437	1.848	1.69585	0.215173	1.227	1.4289	1.328	0.142765
5	1.6565	1.5973	1.6269	0.0418607	1.1221	1.2013	1.1617	0.0560029
	Fig 4B
Catalase assay for determining the purity of chloroplast protein (Cajanus scarabaeoides)
Time	R1	R2	Avg Chloroplast protein	SD	R1	R2	Avg Total protein	SD
1	1.8401	1.6633	1.7517	0.125016	1.4231	1.9439	1.6835	0.368261
2	1.576	1.7643	1.67015	0.133148	1.0866	1.5149	1.30075	0.302854
3	1.8236	1.4427	1.63315	0.269337	1.046	1.5671	1.3066	0.368473
4	1.8235	1.3502	1.58685	0.334674	0.8956	1.192	1.0438	0.209586
5	1.4193	1.4538	1.43655	0.0243952	0.8918	1.246	0.96895	0.250457

## Sheet: Table 5 Raw data
Spot No.	Variety	Master	Accession	Description	Sequence	Coverage [%]	# Peptides	# PSMs	# Unique Peptides	# AAs	MW [kDa]	calc. pI	Score MS Amanda 2.0: MS Amanda 2.0	Score Sequest HT: Sequest HT	# Peptides (by Search Engine): MS Amanda 2.0	# Peptides (by Search Engine): Sequest HT	Biological Process	Cellular Component	Molecular Function	Pfam IDs	Entrez Gene ID	Gene Symbol	Gene ID	# Protein Pathway Groups	Found in Sample	# Protein Groups
1	I-332	Master Protein	A0A151U2U8	3-isopropylmalate dehydratase OS=Cajanus cajan OX=3821 GN=KK1_006227 PE=4 SV=1	MTLTEKILAKASEKAQLSPGDNVWVNVDVFMTHDVCGPGSIGVFKREFGEDAKVWDREKVVMIPDHYIFTNDERANRNVDIIRDFCHEQNIKYFYDITDRSNFKANPDYKGVCHVALAQEGHCRPGEVLLGTDSHTCTAGAFGQFATGIGTTDGGFVLGTGKLLLKVPPTLRFVLDGEMPNYLLSKDLILQIIGEITVAGATYKSMEFVGTTIESLNMEERMTLCNMAVEAGGKNALVSMLFPFLLQDKTSVPYEPVYSDQQASFLSEYRFDVSKLEPVVAKPHSPDNRALARECKDVKIDRVYIGSCTGGKTEDFMAAAKVFLASGKKVKVPTYLVPATQKVWMDVYSLPVPGSGGKTCSQIFEEAGCDTPASPSCAACLGGPKDTYARMNEPQASSL…	3	1	1	1	461	50.4	5.9		2.06		1	other metabolic processes		other molecular function	Pf00330		LOC109793178	A0A151U2U8	0	High	1
2	I-332	Master Protein	A0A151T9N7	NAC domain-containing protein 29 OS=Cajanus cajan OX=3821 GN=KK1_018333 PE=4 SV=1	MGSPESNLPPGFRFHPTDEELILHYLSKKVASIPLPVSIIAEVDIYKLDPWDLPAKATFGEKEWYFFSPRDRKYPNGARPNRAAASGYWKATGTDKTILTSLHGGGTTQDNIGVKKALVFYKGRPPKGVKTNWIMHEYRLVDNNRPIKLKDSSMRLDDWVLCRIYKKSKHALTSTEATIGVGEVDQAEENLFKETLLPISKTPTTPPQNTLISQKSVSFSNLLDAMDYSVLSNFLSENNHSNPPGVGSSAGFNTGNLDQQSSPINSYMFQKNPSAPNMEIMRPKRQVSSIDEDTLYPSKKYSCNFPNINAQYENPQWNHLMKQSMLNQRLLLGPHLQFQ	11	1	1	1	339	38.2	9		3.55		1	other biological processes		nucleic acid binding activity	Pf02365		LOC109802359	A0A151T9N7	0	High	1
3	I-332	Master Protein	A0A151TZI8	Retrotransposable element Tf2 OS=Cajanus cajan OX=3821 GN=KK1_005046 PE=4 SV=1	MEAERAAASAARPTGSQESRDLAEFRKCHPPQFKGEANLEVDDHWICELEKIFTVLGCSQERRLAYAVYMLVGEAEHWWRGTHHMLTARGVVVDWECFRRMFLEKYFPECVRHAKEAEFMRLHQGGMIVSKYAMKFEHLARFYSQGIAEAWKCRKFAEGLKYDLKRVVVPMAITEFPALVEKAKVVERLEGGNRGVKTADEPSGSKKGGNQRKPYDRPQPQQGGIVIRQPSGAAGGGGQGGGAALRCYRCGGSHMIRDCPHTENWCFRCQQMSHVSFNCPTGNRPERNTRRSDAQRGDAQRGDRPTAAGRVFALTGAEASTSSDLVKGKGRAAGKDVVFLFDCGASHSFISYTCVAMCRPLKLSGSEIKLEDSRRLKKDQPEGLPEGPRRVLYSFELQY…	3	1	1	1	940	106.1	8.88		2.59		1	DNA metabolism;other metabolic processes		nucleic acid binding activity;other molecular function	Pf00078, Pf03732, Pf08284, Pf17919, Pf17921			A0A151TZI8	0	High	1
4	I-332	Master Protein	A0A151SM41	Retrovirus-related Pol polyprotein from transposon opus OS=Cajanus cajan OX=3821 GN=KK1_002068 PE=4 SV=1	MESIEEKVVVQVGLETLQVTYLGAGLPESDRHALCKVIQKNKDLFAWVPSDMPGIDPKVMCHKLSVFREAKPIAQRKRKMGTERKLVVESEVAKLLEAKFIREIQYTTWLANVVMVKKTNGKWRMCADYTNLNKACPKDAYPLPNIDRLNAGATYQRLMNKIFKGQIGKNVEVYVDDMVVKSNDLHNHIADLVEVFHQVRHYDMRLNPEKCVFGIVGGKFLGFMLSARGIEANPDKCRAVIDMRSPQNVKEVQRLAGRLTTLSSGAGIILEGPMGVTLEQSMHFVFRASNNQAEYEALLAGLRLAGDIGVRRLICRTDSKIVSEQVNNHFQVKDPNLLRYIGKQCSETCQLRTTLHLKLPTPSIAATESMAVEETSSTASNATWITKLLDFILHGKESA…	6	1	1	1	671	75.7	9.01		2.73		1			nucleic acid binding activity;other molecular function	Pf00078, Pf13456, Pf17921			A0A151SM41	0	High	1
5	I-332	Master Protein	A0A151S8N3	Myosin-Vb OS=Cajanus cajan OX=3821 GN=KK1_026978 PE=3 SV=1	MQGIPENIVVGSHVWVGDPELVWVDGQVLNINGEEAEIQTSNEKKVVSLVSKLYPKDVDVPTDGVDDMTKLAYLHEPGVLHNLETRYMMNEIYTYTGNILIAINPFQSLSHLYDTDVMQRYKGATIADLSPHVFAIAEAAYRAMINEEKSNCILVSGESGAGKTETTKMLMRYLAYLGGNAASEGRTVEQQVLEVRRLSNSRLWLLLLRYLNLQEISKFTKVFCLKVMAKMLFYLRNAMMITASKNNIINIHYQVDAPSSGMLIKNKMIRCDPVALEGALLERVMVTPEEIIKRSLDPLGAAVSRDGLAKMLYSRLFDWLVHKINSSIGQDPSSKCLIGVLDIYGFESFQTNSMFPKSTHETFAQKLYQTFKDHKRFIKPKLARSDFTVVHYAGEVQYQ…	4	1	1	1	951	107.6	7.94		2.61		1	other biological processes	cytoskeleton	cytoskeletal activity;other molecular function	Pf00063, Pf00612, Pf02736		LOC109812054	A0A151S8N3	0	High	1
6	I-332	Master Protein	A0A151T5W4	DUF4219 domain-containing protein OS=Cajanus cajan OX=3821 GN=KK1_016953 PE=4 SV=1	IFGARMSTSTNSPAIPMFNGENYHIWAVKMKFVLRSQGLWNVVISEADPPPLRENPTIAQIKAYEEEKLKKDKAITCLHAGLADHIFTKIMDLETPKQVWDKIQDEFEGSSRVKSVRLLTLKREFESAASRRIMNLSKIILAD	22	1	1	1	143	16.3	9		2.47		1				Pf13961, Pf14223			A0A151T5W4	0	High	1
7	I-332	Master Protein	A0A151QMU8	Retrovirus-related Pol polyprotein from transposon TNT 1-94 OS=Cajanus cajan OX=3821 GN=KK1_047954 PE=4 SV=1	DYRAKNIITSALSIDEFFRISQCKSAKEMRDTLQVTHEGTSDVKRSRKHTLIREYELLRMNNGESISDFQKRFTHLINHLVDLGRKFEEEELNLKVLQCLDRSWQAKVTAIEESKDLTSLTLATLFGKLREHEQKLHIFEENEQQDKKGKGFNKKANKKEEASTSSYNCFECGKPGHIKAECPNLLKKQQEEKKVKKNGKGKRAYIAWEDNDSSTTSDESEFEENNLCLMAGADQDTIVSDSDLESNPDYDQLQEAFIQIHKEAVKLDALNSKLKNKLSWYENALIRAEQELENLKNEHENLQTILNFNEAHCETSPSSKVVCENCKALEKENADLKITLAKFTNGNANLNIILGKQRNTFDRSGLGFNQSMNMPLKSKERVFKKNQFFRKYKGNFIKQ…	4	1	1	1	997	115.1	8.59		0		1	DNA metabolism;other metabolic processes		nucleic acid binding activity;other molecular function	Pf00098, Pf00665, Pf13976, Pf14223			A0A151QMU8	0	High	1
8	I-332	Master Protein	A0A151RXC8	Retrovirus-related Pol polyprotein from transposon 17.6 OS=Cajanus cajan OX=3821 GN=KK1_031147 PE=4 SV=1	MFLEKFFPASRTTTIRKDILGIRQLGGESLYEYSERFKKFCASYPHHQISKQLLLQYFYCVKQIDIPVLAATPAPKPTLEKESPVGSSRKSNSGGPSSSAHSGDLQPLIPFPFPPKLIPSKKMEEVDKEILETFRNVVVNIPLLDAIKEIPRYTKFLKELCTHKRKLKGNVRISMGKNVLALIGKFVPHIPEKCKDPGTLCIPCIIGNSKFENTTFTYPFGTFSYRRMPFSLCNAPGTFQRCMLSIFSNFLENCIEVFMDDFTVYESSFDTFFDSLERVLNRKKKLLAIIFTLDKFRSYLFGSRVIVFIDHAALKYLLKKADSKPRLIRWMLWL	2	1	1	1	334	38.4	9.47	217.75		1					Pf03732, Pf17917			A0A151RXC8	0	High	1
9	I-332	Master Protein	A0A151TJK2	Uncharacterized protein OS=Cajanus cajan OX=3821 GN=KK1_013522 PE=4 SV=1	MATLSFGIATISVSSAADCGTRSNWKWRRPNRILCIGWDPEGVLGPPKTGHLARLELKRRLERDTEAREAFQRQAREEKERRQSLRQSRVLPDTPQDLIEYLLDTEAQEIEFEIARMRPRLNQEFFSQLKLELGQLRFAVNRTQLMEDRLIELEALEKAIQEGVEAYDKMQDELIKARENLTKILTSKDVKATLLEMVERNEINRSLLALLDENIASAQRGNQKQAAEYMEKLRGAVLKYITV	6	1	1	1	243	28.1	7.17	273.54		1							LOC109801238	A0A151TJK2	0	High	1
10	I-332	Master Protein	A0A151TSB7	Alcohol dehydrogenase 1 OS=Cajanus cajan OX=3821 GN=KK1_009135 PE=3 SV=1	MSNTAGQVIKCKAAVAWEAGKPLVIEEVEVAPPQAGEVRLKILYTSLCHTDVYFWEAKGQTPLFPRIFGHEAGGIVESVGEGVTHLKPGDHALPVFTGECGDCSHCKSEESNMCDLLRINTDRGVMIHDSQTRFSIKGKPIYHFVGTSTFSEYTVVHAGCVAKVNPEAPLDKICVLSCGICTGLGATVNVAKPKPGSSVAIFGLGAVGLAAAEGARISGASRIIGVDLVSSRFEEAKKFGVNEFVNPKDHDKPVQQVIAEMTNGGVDRAVECTGSIQAMISAFECVHDITHLLYFMLNVYIIVSKAGWGVAVLVGVPNKDDAFKTHPMNFLNERTLKGTFYGNYKPRTDLPAVVEKYMSGELELDKFITHTVGFSEINKAFDYMLKGESIRCIIRMGE	3	1	1	1	398	43.1	6.58	208.18		1				other molecular function	Pf00107, Pf08240		LOC109796948	A0A151TSB7	0	High	1
